# Supplementary material for: Genome-wide identification, molecular evolution and gene expression of P450 gene family in Cyrtotrachelus buqueti
Source: BMC Genomics. 2024 May 8;25:453. doi: 10.1186/s12864-024-10372-5 (PMC11080265; doi:10.1186/s12864-024-10372-5)
Supplement: Supplementary file 1 — Supplementary Material 1. [file 12864_2024_10372_MOESM1_ESM.zip]

Archive with 4 entries (3 files):
- Supplementary file/Supplementary Figure.docx
- Supplementary file/Supplementary table 5.xlsx
- Supplementary file/Supplementary table1-4.docx
- Supplementary file/
