# Supplementary material for: Genome-wide identification, molecular evolution and gene expression of P450 gene family in Cyrtotrachelus buqueti
Source: BMC Genomics. 2024 May 8;25:453. doi: 10.1186/s12864-024-10372-5 (PMC11080265; doi:10.1186/s12864-024-10372-5)
Supplement: Supplementary file 1 — Supplementary Material 1. [file 12864_2024_10372_MOESM1_ESM.zip › Supplementary file/Supplementary table 5.xlsx]

## Sheet: CbuP450_gene_primers
Supplementary Table 5 The qRT-PCR primers of CbuP450 genes
Sequence ID	Primer ID	Primer Sequence	Primer Tm	Primer GC	Product Size	Product Tm
CbuP450_1	CbuP450_1_1_F	TGGTTTGAGCGGCCAGAG	59.967	61.111	317	83.3
CbuP450_1	CbuP450_1_1_R	ATGCAGCCCACCATGGAC	60.044	61.111	317	83.3
CbuP450_2	CbuP450_2_1_F	GCCGCAGCTATACCCAGG	59.969	66.667	340	85
CbuP450_2	CbuP450_2_1_R	AACACCTCGGGATCGGGA	59.962	61.111	340	85
CbuP450_3	CbuP450_3_1_F	ATCCCTTGGCGCGACAAA	59.967	55.556	320	82.9
CbuP450_3	CbuP450_3_1_R	TGGGGAGAGGAGACTGGC	59.96	66.667	320	82.9
CbuP450_4	CbuP450_4_1_F	CCATCCGCGTTGGGTTCT	60.046	61.111	346	84.3
CbuP450_4	CbuP450_4_1_R	AAGAGACGCCGTCAGCAC	60.049	61.111	346	84.3
CbuP450_5	CbuP450_5_1_F	GTCGTCGGTCGTCACAGG	60.127	66.667	322	85
CbuP450_5	CbuP450_5_1_R	GGGGCATGAGTGGTTCCC	60.044	66.667	322	85
CbuP450_6	CbuP450_6_1_F	TCTCCCTCATGCCCTCCC	60.04	66.667	338	84.6
CbuP450_6	CbuP450_6_1_R	GTGGGGTGGGGACATGTG	59.964	66.667	338	84.6
CbuP450_7	CbuP450_7_1_F	GCCCACTACGAGAGCCAC	59.815	66.667	304	84.8
CbuP450_7	CbuP450_7_1_R	AACGAGCTGGTTTCGCGA	59.972	55.556	304	84.8
CbuP450_8	CbuP450_8_1_F	ACTGCGGTTGATGGACGG	60.047	61.111	286	82
CbuP450_8	CbuP450_8_1_R	CGCCACGCTGGAGATGAA	60.126	61.111	286	82
CbuP450_9	CbuP450_9_1_F	GGGCGTCATCGGTGAACA	60.048	61.111	321	84.2
CbuP450_9	CbuP450_9_1_R	GCCCCTGTGTCCACTGTC	59.967	66.667	321	84.2
CbuP450_10	CbuP450_10_1_F	GGAAGTTGCGCCTTTGGC	60.049	61.111	338	82.5
CbuP450_10	CbuP450_10_1_R	ACCCAGAAACCAAGCGGG	59.885	61.111	338	82.5
CbuP450_11	CbuP450_11_1_F	TTGCAGGGTCACGACACC	59.89	61.111	313	83.8
CbuP450_11	CbuP450_11_1_R	CCGGCGTCAAGTTCGAGT	60.049	61.111	313	83.8
CbuP450_12	CbuP450_12_1_F	TAGTTGCGCTGGGTGGTG	59.968	61.111	325	84.7
CbuP450_12	CbuP450_12_1_R	TGCCGTTCCTGGACGTTC	59.97	61.111	325	84.7
CbuP450_13	CbuP450_13_1_F	AGTTGCGTGGGCCTTCTC	59.967	61.111	321	82.5
CbuP450_13	CbuP450_13_1_R	GGACGCGATCCCGAACAT	59.894	61.111	321	82.5
CbuP450_14	CbuP450_14_1_F	TGACGGTGGCAGTCGTTC	59.972	61.111	287	82.3
CbuP450_14	CbuP450_14_1_R	GCCTGTGCATCGTTTCGC	60.202	61.111	287	82.3
CbuP450_15	CbuP450_15_1_F	GGACGCCGTTAACCCACA	59.969	61.111	287	82.3
CbuP450_15	CbuP450_15_1_R	ACGCTGCCGGCCTAAAAT	60.045	55.556	287	82.3
CbuP450_16	CbuP450_16_1_F	GGTGTTCCTCTGCGACCC	60.047	66.667	299	83.5
CbuP450_16	CbuP450_16_1_R	CGCTTCCTCGGCATAGGG	59.97	66.667	299	83.5
CbuP450_17	CbuP450_17_1_F	CCGCCAAAACTGCACGAC	60.051	61.111	339	85.7
CbuP450_17	CbuP450_17_1_R	CAGGGTGAACGAGCGTGT	59.971	61.111	339	85.7
CbuP450_18	CbuP450_18_1_F	CCTCCACAGTACCGCGTC	59.819	66.667	280	85.6
CbuP450_18	CbuP450_18_1_R	AGTTGTCGTCGACAGCGG	60.05	61.111	280	85.6
CbuP450_19	CbuP450_19_1_F	GCTTCGACTGGAACCGCT	60.048	61.111	337	80.5
CbuP450_19	CbuP450_19_1_R	GGCCGGGTGTTTGCTTTG	59.971	61.111	337	80.5
CbuP450_20	CbuP450_20_1_F	AAGACGCCCAGAACGTGG	59.969	61.111	349	86.7
CbuP450_20	CbuP450_20_1_R	GGACTGGGAAACGCTGCT	59.967	61.111	349	86.7
CbuP450_21	CbuP450_21_1_F	ACGCACGGACCAGAACAG	59.971	61.111	280	80.4
CbuP450_21	CbuP450_21_1_R	CGTGGTTGGCGACGGTAT	60.126	61.111	280	80.4
CbuP450_22	CbuP450_22_1_F	GTTGGACTTCCCCTGGCC	59.964	66.667	308	82.6
CbuP450_22	CbuP450_22_1_R	TGCGCTGCAGGCAATTTG	60.049	55.556	308	82.6
CbuP450_23	CbuP450_23_1_F	ATGTTTCTCCAGCCCGGC	60.045	61.111	281	82.8
CbuP450_23	CbuP450_23_1_R	AGCGGAGGAGGGTGCATA	60.042	61.111	281	82.8
CbuP450_24	CbuP450_24_1_F	ATTTCTTGCCCGGCCCTC	60.044	61.111	342	85.6
CbuP450_24	CbuP450_24_1_R	TGGCCGTGATACCTCCGA	60.044	61.111	342	85.6
CbuP450_25	CbuP450_25_1_F	AGCTGCGCGACCAGATTT	60.047	55.556	286	81.5
CbuP450_25	CbuP450_25_1_R	AAAACTCACGAGCCGCCA	59.89	55.556	286	81.5
CbuP450_26	CbuP450_26_1_F	AACGGAATTGGGGAGCGG	60.045	61.111	308	81.5
CbuP450_26	CbuP450_26_1_R	TTGTAGCTGTGCCGGGTG	59.968	61.111	308	81.5
CbuP450_27	CbuP450_27_1_F	TGCTCGTGTTCGTCGCTT	59.973	55.556	329	81.9
CbuP450_27	CbuP450_27_1_R	GTCCGGTCGGTTGCTTCA	59.97	61.111	329	81.9
CbuP450_28	CbuP450_28_1_F	CGTAGCCCCACACACAGT	59.259	61.111	310	83.9
CbuP450_28	CbuP450_28_1_R	TTTCGGTGCCACATGCCA	60.203	55.556	310	83.9
CbuP450_29	CbuP450_29_1_F	TGGAACCGTGCACCGTTT	60.125	55.556	309	83.6
CbuP450_29	CbuP450_29_1_R	CGTGGTGGAGAAGGACGAG	59.787	63.158	309	83.6
CbuP450_30	CbuP450_30_1_F	GGGCCAGAGCAACCGATT	60.045	61.111	302	83.1
CbuP450_30	CbuP450_30_1_R	GACCCTCTGCAACCCCAC	59.966	66.667	302	83.1
CbuP450_31	CbuP450_31_1_F	AGGACATTTCGCGACGCA	60.049	55.556	295	85.4
CbuP450_31	CbuP450_31_1_R	CGGGTTTCGACGGTACCC	60.126	66.667	295	85.4
CbuP450_32	CbuP450_32_1_F	TGGGGATGGGGAGTCTGG	59.957	66.667	307	83.5
CbuP450_32	CbuP450_32_1_R	AAGGTTGAGCTGGTCGCC	59.967	61.111	307	83.5
CbuP450_33	CbuP450_33_1_F	TGAATGACGTCACCCGCC	60.048	61.111	298	83.3
CbuP450_33	CbuP450_33_1_R	CCTCAGCTCGCTGACAGG	59.816	66.667	298	83.3
CbuP450_34	CbuP450_34_1_F	CACACTGTTTTGCGCCCC	59.973	61.111	306	81.4
CbuP450_34	CbuP450_34_1_R	CAGCACCCCATGAGCCAA	59.964	61.111	306	81.4
CbuP450_35	CbuP450_35_1_F	ATGAGAGACGCGGCTAGC	59.275	61.111	340	84.1
CbuP450_35	CbuP450_35_1_R	TCCCTGTCTCCATGGCCT	59.544	61.111	340	84.1
CbuP450_36	CbuP450_36_1_F	GCGACGTGCACGGATTTG	60.202	61.111	307	82.4
CbuP450_36	CbuP450_36_1_R	TGGGTCGTCGTGAAGCAC	59.972	61.111	307	82.4
CbuP450_37	CbuP450_37_1_F	TGCTGCGCAGGCCTTTAT	60.045	55.556	313	82.7
CbuP450_37	CbuP450_37_1_R	CCCGGGCCCTTTTCTGAA	59.561	61.111	313	82.7
CbuP450_38	CbuP450_38_1_F	TGGGTCGTCGTGAAGCAC	59.972	61.111	309	82.1
CbuP450_38	CbuP450_38_1_R	AAGCGACGTACACGGGTG	60.05	61.111	309	82.1
CbuP450_39	CbuP450_39_1_F	AGCCGCTTGTGAGGTCAG	59.655	61.111	291	80.8
CbuP450_39	CbuP450_39_1_R	AACGCCCGGATCTTGTCC	59.732	61.111	291	80.8
CbuP450_40	CbuP450_40_1_F	TGGCGGCTCGTGAGTTTT	59.89	55.556	312	80.7
CbuP450_40	CbuP450_40_1_R	TTTTCGCCTGCGTCGCTA	60.049	55.556	312	80.7
CbuP450_41	CbuP450_41_1_F	AGGCGTTGTTCTGCTGCT	59.888	55.556	334	79.6
CbuP450_41	CbuP450_41_1_R	CGCAAGGCCGGGTGAATA	60.125	61.111	334	79.6
CbuP450_42	CbuP450_42_1_F	CAGGAATCCGGACTGGCG	60.203	66.667	307	83.2
CbuP450_42	CbuP450_42_1_R	GCATCTGCTGGGCATTGC	59.894	61.111	307	83.2
CbuP450_43	CbuP450_43_1_F	AGGAGAACCCGAGGCAGT	59.879	61.111	340	81.7
CbuP450_43	CbuP450_43_1_R	AAACGAAGTGGGGCCCAG	59.885	61.111	340	81.7
CbuP450_44	CbuP450_44_1_F	GGCTTCCCATTGGGTCCC	60.043	66.667	328	81.1
CbuP450_44	CbuP450_44_1_R	TCACCCAGCCCGGAGTTA	59.879	61.111	328	81.1
CbuP450_45	CbuP450_45_1_F	GATGCTGTGCGCGAACTG	59.903	61.111	347	80.6
CbuP450_45	CbuP450_45_1_R	GTGTGGGATCCAACGCGA	60.048	61.111	347	80.6
CbuP450_46	CbuP450_46_1_F	ACGCTGCCTCAAACAGGT	59.489	55.556	343	83.5
CbuP450_46	CbuP450_46_1_R	GGACAACGCTCGACCACA	59.972	61.111	343	83.5
CbuP450_47	CbuP450_47_1_F	CCTCCGATTGCGCTTCCA	60.125	61.111	311	81.5
CbuP450_47	CbuP450_47_1_R	TCGCCGGCGATGATTTGT	60.125	55.556	311	81.5
CbuP450_48	CbuP450_48_1_F	ACTGGTGATCCGAGGCCA	60.285	61.111	314	84.1
CbuP450_48	CbuP450_48_1_R	ATCATCGGGTGGGGTGGA	59.958	61.111	314	84.1
CbuP450_49	CbuP450_49_1_F	AAAACAGAGGTCGGCCGG	59.968	61.111	285	81.2
CbuP450_49	CbuP450_49_1_R	GTCGAAACCCGGGCTTCA	59.969	61.111	285	81.2
CbuP450_50	CbuP450_50_1_F	TCTACACGGACGGCTCCA	59.965	61.111	344	86.2
CbuP450_50	CbuP450_50_1_R	GGATGAGGTCTACCGCGC	59.972	66.667	344	86.2
CbuP450_51	CbuP450_51_1_F	CACAGTGGGCGGTCTCTG	60.048	66.667	347	85.3
CbuP450_51	CbuP450_51_1_R	CCTAGCCCGGCCATCATG	59.967	66.667	347	85.3
CbuP450_52	CbuP450_52_1_F	ATCCCTTGGCGCGACAAA	59.967	55.556	320	82.6
CbuP450_52	CbuP450_52_1_R	TGGGGAGAGGAGACTGGC	59.96	66.667	320	82.6
CbuP450_53	CbuP450_53_1_F	AAGCCCGGTGATCTTGCC	60.045	61.111	305	85.4
CbuP450_53	CbuP450_53_1_R	ACCCCATTTTGCCGCTGA	59.883	55.556	305	85.4
CbuP450_54	CbuP450_54_1_F	ATCCCTTGGCGCGACAAA	59.967	55.556	320	82.3
CbuP450_54	CbuP450_54_1_R	TGGGGAGAGGAGACTGGC	59.96	66.667	320	82.3
CbuP450_55	CbuP450_55_1_F	GTGGTGCAGAGAACGGCT	59.969	61.111	286	82.5
CbuP450_55	CbuP450_55_1_R	CCTAGCCCGGCCATCATG	59.967	66.667	286	82.5
CbuP450_56	CbuP450_56_1_F	GCAGTGGAGGCTCGTGAG	60.126	66.667	296	80.1
CbuP450_56	CbuP450_56_1_R	TTTTGCTTGTGGCGCGTC	59.975	55.556	296	80.1
CbuP450_57	CbuP450_57_1_F	ACCGAAGCCAGTGCCATC	60.046	61.111	350	82.5
CbuP450_57	CbuP450_57_1_R	GGCACCGCCCAGAGATTT	60.045	61.111	350	82.5
CbuP450_58	CbuP450_58_1_F	TCTCGTGTCGCACACCAC	59.973	61.111	305	81.1
CbuP450_58	CbuP450_58_1_R	ACAACCCGCGACGAGTTT	59.892	55.556	305	81.1
CbuP450_59	CbuP450_59_1_F	TTCTCCCGCAACCAGCTG	59.967	61.111	280	80.9
CbuP450_59	CbuP450_59_1_R	TGAGCCAGGACATGCTGC	60.046	61.111	280	80.9
CbuP450_60	CbuP450_60_1_F	ATGGTGTTCACGGACCGC	60.358	61.111	307	82.8
CbuP450_60	CbuP450_60_1_R	TGACACGGTGGCAAACGT	60.125	55.556	307	82.8
CbuP450_61	CbuP450_61_1_F	ATGCGCCACGGTGTGTTA	59.969	55.556	332	84.4
CbuP450_61	CbuP450_61_1_R	ACCTCCGACTTTGGCAGC	59.967	61.111	332	84.4
CbuP450_62	CbuP450_62_1_F	CAGTTTGGCCACGAACGC	60.051	61.111	293	77
CbuP450_62	CbuP450_62_1_R	CGCCACTGCAACGGACTA	60.049	61.111	293	77
CbuP450_63	CbuP450_63_1_F	CGAAGGGCATGGAGGCAA	60.045	61.111	286	86.3
CbuP450_63	CbuP450_63_1_R	GCGTCGTTTCCGTCCAGA	60.05	61.111	286	86.3
CbuP450_64	CbuP450_64_1_F	CGAAACGTTACGCTGGCG	59.907	61.111	309	84.4
CbuP450_64	CbuP450_64_1_R	ATGTTGGCTCGCCGGTAC	60.125	61.111	309	84.4
CbuP450_65	CbuP450_65_1_F	ATTCGGGCCGACCTCTCT	60.043	61.111	317	82.6
CbuP450_65	CbuP450_65_1_R	CGTGTCGCTGCGATCTGT	60.505	61.111	317	82.6
CbuP450_66	CbuP450_66_1_F	AAACGCCATCGGTGCAGA	59.968	55.556	309	81.4
CbuP450_66	CbuP450_66_1_R	GCTTTGGCATAGCGAGCTG	59.645	57.895	309	81.4
CbuP450_67	CbuP450_67_1_F	ACCTGGAACACTGCGCTC	59.969	61.111	344	85.9
CbuP450_67	CbuP450_67_1_R	GTACTTCGGGTTGCCGCT	60.048	61.111	344	85.9
CbuP450_68	CbuP450_68_1_F	TGGCCTCCTCATCGGTGA	59.961	61.111	318	84.9
CbuP450_68	CbuP450_68_1_R	TCCCGGTCTTTTGGTGGC	59.886	61.111	318	84.9
CbuP450_69	CbuP450_69_1_F	TAGCCGAGGACAAGCCCT	59.961	61.111	334	84.2
CbuP450_69	CbuP450_69_1_R	CTGTCAGGTGCTGCGGAA	59.969	61.111	334	84.2
CbuP450_70	CbuP450_70_1_F	TAACGCAGTGGACGCACC	60.357	61.111	303	80.5
CbuP450_70	CbuP450_70_1_R	GTGTTTCTCGGCGAGCCT	60.048	61.111	303	80.5
CbuP450_71	CbuP450_71_1_F	GCTACCCCACCCTCCGTA	60.043	66.667	290	83.2
CbuP450_71	CbuP450_71_1_R	AAGCGCTGCTCAGACAGG	60.047	61.111	290	83.2
